# Supplementary material for: Bulk RNA Sequencing Reveals Signature Differences in Key Cell Signaling Pathways Between Porcine Venous and Arterial Smooth Muscle Cells
Source: Int J Mol Sci. 2025 Dec 11;26(24):11948. doi: 10.3390/ijms262411948 (PMC12732443; doi:10.3390/ijms262411948)
Supplement: Supplementary file 1 [file ijms-26-11948-s001.zip]

Archive with 1 entries (1 files):
- ijms-3944319-supplementary.pdf
